# Supplementary material for: Alginate Oligosaccharides Enhance Antioxidant Status and Intestinal Health by Modulating the Gut Microbiota in Weaned Piglets
Source: Int J Mol Sci. 2024 Jul 23;25(15):8029. doi: 10.3390/ijms25158029 (PMC11311613; doi:10.3390/ijms25158029)
Supplement: Supplementary file 1 [file ijms-25-08029-s001.zip]

Archive with 1 entries (1 files):
- ijms-3085052-supplementary.pdf
